# Supplementary material for: Gene expression dynamics in wound healing: Comparative analysis between the wound edge and center
Source: PLoS One. 2026 Apr 27;21(4):e0347778. doi: 10.1371/journal.pone.0347778 (PMC13119960; doi:10.1371/journal.pone.0347778)
Supplement: S1 Table — Lists of genes corresponding to the red and blue points in Fig. 1 and the associated Gene Ontology (GO) terms obtained from Gene Ontology enrichment analysis using geneontology.org. Only GO terms with adjusted p < 0.05 are shown. (XLSX) [file pone.0347778.s001.xlsx]

## Sheet: Gene lists and GO for Fig.1
S1 Table. Gene lists and enriched Gene Ontology terms for the red and blue points in Fig. 1. Lists of genes corresponding to the red and blue points in Fig. 1 and the associated Gene Ontology (GO) terms obtained from Gene Ontology enrichment analysis using geneontology.org. Only GO terms with adjusted p < 0.05 are shown.
	Epithelial genes: list of genes corresponding to red points in Fig.1										Muscle genes: list of genes and gene ontology (blue points in Fig.1)
	Krt10		epidermis development (GO:0008544)								CKM		muscle structure development (GO:0061061)
	KRT15		intermediate filament organization (GO:0045109)								TTN		muscle cell development (GO:0055001)
	KRT1		skin development (GO:0043588)								ENO3		muscle cell differentiation (GO:0042692)
	KRT6C		epidermal cell differentiation (GO:0009913)								DES		muscle system process (GO:0003012)
	Krt5		keratinocyte differentiation (GO:0030216)								NEB		striated muscle cell differentiation (GO:0051146)
	KRT2		intermediate filament cytoskeleton organization (GO:0045104)								ATP2A1		myofibril assembly (GO:0030239)
	DSP		intermediate filament-based process (GO:0045103)								RYR1		striated muscle cell development (GO:0055002)
	PERP		tissue development (GO:0009888)								EEF1A2		sarcomere organization (GO:0045214)
	DSG1		epithelium development (GO:0060429)								MYBPC2		striated muscle contraction (GO:0006941)
	PKP1		epithelial cell differentiation (GO:0030855)								TNNC2		muscle contraction (GO:0006936)
	AQP3		keratinization (GO:0031424)								ACTN3		cellular component assembly involved in morphogenesis (GO:0010927)
	SFN		cell adhesion (GO:0007155)								FLNC		actomyosin structure organization (GO:0031032)
	DSC1		peptide cross-linking (GO:0018149)								IGFN1		muscle organ development (GO:0007517)
	COL17A1		anatomical structure development (GO:0048856)								TNNT3		skeletal muscle contraction (GO:0003009)
	DMKN		supramolecular fiber organization (GO:0097435)								TNNI2		musculoskeletal movement (GO:0050881)
	CALML5		developmental process (GO:0032502)								PGAM2		multicellular organismal movement (GO:0050879)
	Flg2		cell-cell adhesion (GO:0098609)								KLHL41		actin filament-based process (GO:0030029)
	KRT6B		desmosome organization (GO:0002934)								ANKRD1		non-membrane-bounded organelle assembly (GO:0140694)
	ASPRV1		animal organ development (GO:0048513)								CMYA5		actin cytoskeleton organization (GO:0030036)
	CDSN		keratinocyte development (GO:0003334)								LDB3		muscle tissue development (GO:0060537)
	LY6D		regulation of epidermis development (GO:0045682)								OBSCN		supramolecular fiber organization (GO:0097435)
	TRIM29		cell-cell junction organization (GO:0045216)								XIRP2		regulation of muscle system process (GO:0090257)
	SLPI		positive regulation of epidermis development (GO:0045684)								CASQ1		regulation of muscle contraction (GO:0006937)
	KRTDAP		establishment of skin barrier (GO:0061436)								TCAP		cytoskeleton organization (GO:0007010)
	SPRP										ACTN2		neuromuscular process (GO:0050905)
	SERPINB5										PDE4DIP		cellular component morphogenesis (GO:0032989)
	LYPD3										Mybph		skeletal muscle organ development (GO:0060538)
	TACSTD2										SLN		regulation of skeletal muscle contraction (GO:0014819)
	SBSN										SRL		heart development (GO:0007507)
	DSG3										PPP1R1A		regulation of system process (GO:0044057)
	KLK7										MYOM1		cardiac muscle tissue development (GO:0048738)
	PKP3										ANK1		striated muscle tissue development (GO:0014706)
	SPINK5										MG53		skeletal muscle tissue development (GO:0007519)
	IVL										PDLIM3		regulation of striated muscle contraction (GO:0006942)
	KLK6										CAMK2A		cardiac muscle tissue morphogenesis (GO:0055008)
											TMOD4		system process (GO:0003008)
											KLHL31		organelle assembly (GO:0070925)
											KLHL40		anatomical structure formation involved in morphogenesis (GO:0048646)
											STAC3		muscle tissue morphogenesis (GO:0060415)
											PPP1R27		animal organ development (GO:0048513)
											AMPD1		muscle organ morphogenesis (GO:0048644)
											SYPL2		regulation of twitch skeletal muscle contraction (GO:0014724)
											MYH7		cell development (GO:0048468)
											DUSP13		regulation of calcium ion transmembrane transporter activity (GO:1901019)
											JPH1		skeletal muscle cell differentiation (GO:0035914)
											UNC45B		cardiac muscle cell development (GO:0055013)
											ALPK3		heart morphogenesis (GO:0003007)
											MYLK2		transition between fast and slow fiber (GO:0014883)
											DDIT4L		circulatory system development (GO:0072359)
											SYNPO2L		regulation of calcium ion transmembrane transport (GO:1903169)
											APOBEC2		regulation of calcium ion transport (GO:0051924)
											PEBP4		striated muscle adaptation (GO:0014888)
											SCN4A		cardiac cell development (GO:0055006)
											TXLNB		skeletal muscle fiber development (GO:0048741)
											DHRS7C		regulation of monoatomic ion transmembrane transport (GO:0034765)
											Kcnj11		cell differentiation (GO:0030154)
											CAVIN4		regulation of monoatomic ion transport (GO:0043269)
											CAPN6		response to denervation involved in regulation of muscle adaptation (GO:0014894)
											KLHL30		response to muscle inactivity involved in regulation of muscle adaptation (GO:0014877)
											DTNA		cellular developmental process (GO:0048869)
											ANO5		cardiac muscle contraction (GO:0060048)
											TRIM54		muscle adaptation (GO:0043500)
											SIX2		response to muscle inactivity (GO:0014870)
											JSRP1		myotube cell development (GO:0014904)
											TRMT13		regulation of muscle adaptation (GO:0043502)
											TNNT1		regulation of metal ion transport (GO:0010959)
											EYA4		regulation of skeletal muscle adaptation (GO:0014733)
											ASB16		cardiac muscle cell differentiation (GO:0055007)
											Myh8		response to inactivity (GO:0014854)
											MYOG		heart contraction (GO:0060047)
											ART1		response to stimulus involved in regulation of muscle adaptation (GO:0014874)
											IP6K3		anatomical structure morphogenesis (GO:0009653)
											Mafa		regulation of monoatomic cation transmembrane transport (GO:1904062)
													sarcoplasmic reticulum calcium ion transport (GO:0070296)
													heart process (GO:0003015)
													cardiac myofibril assembly (GO:0055003)
													regulation of transmembrane transport (GO:0034762)
													regulation of monoatomic ion transmembrane transporter activity (GO:0032412)
													developmental process (GO:0032502)
													regulation of transmembrane transporter activity (GO:0022898)
													positive regulation of fast-twitch skeletal muscle fiber contraction (GO:0031448)
													regulation of fast-twitch skeletal muscle fiber contraction (GO:0031446)
													cardiocyte differentiation (GO:0035051)
													regulation of transporter activity (GO:0032409)
													neuromuscular synaptic transmission (GO:0007274)
													organelle organization (GO:0006996)
													striated muscle myosin thick filament assembly (GO:0071688)
													sarcomerogenesis (GO:0048769)
													skeletal muscle myosin thick filament assembly (GO:0030241)
													regulation of skeletal muscle contraction by chemo-mechanical energy conversion (GO:0014862)
													regulation of the force of skeletal muscle contraction (GO:0014728)
													anatomical structure development (GO:0048856)
													response to muscle stretch (GO:0035994)
													regulation of sequestering of calcium ion (GO:0051282)
													myotube differentiation (GO:0014902)
													myosin filament assembly (GO:0031034)
													regulation of cation channel activity (GO:2001257)
													cardiac muscle hypertrophy (GO:0003300)
													striated muscle hypertrophy (GO:0014897)
													regulation of release of sequestered calcium ion into cytosol (GO:0051279)
													myosin filament organization (GO:0031033)
													muscle hypertrophy (GO:0014896)
