# Supplementary material for: Gene expression dynamics in wound healing: Comparative analysis between the wound edge and center
Source: PLoS One. 2026 Apr 27;21(4):e0347778. doi: 10.1371/journal.pone.0347778 (PMC13119960; doi:10.1371/journal.pone.0347778)
Supplement: S2 Table — Lists of genes within each identified cluster and the corresponding Gene Ontology (GO) terms obtained by enrichment analysis using the geneontology.org platform. Only GO terms with adjusted p < 0.05 are shown. (XLSX) [file pone.0347778.s002.xlsx]

## Sheet: Clusters Gene Lists
Immune 1	Immune 2	Immune 3	ECM 1	ECM 2	ECM 3	Epithelium 1	Epithelium 2	Hair	Muscle	Lipid	Tissue Development	Cell cycle
LGMN	SRGN	ARHGDIB	COL1A1	MMP2	COL4A1	Krt10	KRT15	KRT27	TTN	RETSAT	ITGA5	TOP2A
CSF1R	LCP1	LSP1	COL3A1	COL5A1	COL4A2	KRT1	KRT6C	KRT71	NEB	BCAM	PDGFRA	RRM2
TNFRSF1B	EMILIN2	CORO1A	COL1A2	COL5A2	HSPG2	Krt5	KRT6B	KRT33B	MYBPC2	ADIPOR2	ETS1	MKI67
GIMAP1	SLC2A3	RAC2	COL6A1	COL6A2	PXDN	KRT2	SPRP	KRT85	TNNC2	ACAA1	SEMA7A	ANLN
CD14	SOCS3	SERPINB9	THBS2	TIMP2	PDGFRB	DSP	DSG3	KRT31	ACTN3	ORMDL3	SACS	TPX2
ITGB2	PTPRC	PLCG2	LUM	MMP14	NID1	PERP	ITGA6	KRT74	TNNI2	CHPT1	INHBA	CENPF
GIMAP4	CSF2RB	DOCK10	COL12A1	ASPN	COL15A1	DSG1	S100A2	PRR9	KLHL41	PRKAR2B	FES	CCNB1
CCR1	CTSL	BIN2	Aebp1	ANGPTL2	COL5A3	PKP1	LAMC2	TCHH	MYBPC1	CAVIN2	SULF1	TK1
SPI1	PHACTR1	IKZF1	MRC2	FKBP9	LAMA4	AQP3	IVL	Krtap16-1	XIRP2	CPED1	IL11	KIF11
MPP1	CD53	PTPRCAP	C1qtnf6	LOXL2	PLVAP	SFN	Itgb4	KRT35	TCAP	FMO1	Runx2	KIF20A
FCGR3A	ADGRE5	MAP4K1	ADAMTS2	CDH11	NID2	Jup	KLK6	KRT73	LMOD2	ADHFE1	BACE2	PCLAF
ARHGAP45	PLEK	NRROS	CTHRC1	FKBP10	ARHGAP31	DSC1	GJB2	KRT35	MYOT	OPRL1	PDE4D	KIF22
LYN	ADAM8	FYB1	C1QTNF3	Myh10	Cd93	COL17A1	GJB6		MB	Oacyl	SLC17A9	UBE2C
C5AR1	PREX1	TRAF3IP3	MFAP2	FMOD	KDR	DMKN	S100A16		MYOZ3		FADS3	DLGAP5
FCER1G	NEK6	SNX20	OLFML2B	Cpxm1	ADGRL4	CALML5	ENDOD1		HJV		CHST11	PLK1
PLEKHO2	ICAM1	SASH3	LRRC17	LOXL1	HIC1	DSC3	CA2		DHRS7C		STAC	CDC20
NCKAP1L	NFKB2	JAK3	MMP23B	Dchs1	PLAT	Flg2	LAMB3		SMYD1		LOXL3	KIFC1
IL10RA	ITGAX	PARVG	CERCAM	P3H3	ROBO4	ASPRV1	FAM83F		MYF6		ZNF697	KIF23
TYROBP	CSF3R		CHD5	SCARF2	ITGA1	CDSN	LAMA3		SMPX		DRD1	BUB1B
VAV1	PIK3AP1			EFEMP2	NOTCH4	LY6D	IGSF3		CEFIP		PLOD3	SHCBP1
MYO1F	ARHGAP30			MFRP	DTX1	TRIM29	FAM25A		TRIM54			BIRC5
HCLS1	CD86			TSPAN18		SLPI	ZNF185		DUSP27			CDK1
SLC15A3	FMNL1			ITGA11		KRTDAP	TGM1		TTN			CCNF
PTPRJ	TLR2			ADAMTS7		SERPINB5	LRATD1		Myh8			CKAP2
SLC11A1	ICAM2			ADAMTS12		LYPD3	REEP4		MYOG			NCAPG
SNX10	CD48			NYNRIN		TACSTD2	SERPINB3		VGLL2			PBK
PTPN6	CYTH4			ARHGAP28		SBSN	CDH3		MYOD1			GTSE1
MSR1	CCL23			MEX3B		KLK7	ITGA3		TRIM55			CDCA8
FERMT3	OLR1			GNB5		PKP3	SEMA4B		PAX7			KNL1
HNMT	INPP5D			REM1		PTPRF	ARHGEF4		ENO3			ASPM
ARRB2	B4GALT5			PRICKLE1		NECTIN1	NUAK2		MYLPF			ESPL1
ARHGAP4	PIK3R5			Fam171a2		HR	TMPRSS11E		MYH4			NCAPH
ADA2	SELPLG					SPINK5	CA4		TNNT3			BUB1
GMFG	TAGAP					KLF4	KLK10		MYOZ1			KIF4A
NCEH1	IL2RG					FGFR3	ST14		TRDN			PRR11
DOCK2	LCP2					KRT80	PLET1		PPP1R3A			CDCA5
AIF1	LILRA2					GLTP	ALOX15					AURKB
HCK	CSF2RA					TUBA4A	LLGL2					KIF15
B3GNT3	BCL2A1					POF1B	PRSS22					CCNB2
EVI2B	WDFY4					CDH1	TGM5					KIF14
LRRC25	FCN1					HOPX	KLK9					KIF2C
MERTK	THEMIS2					ENDOU	BTBD11					MELK
CMLKR1	SLA					KPRP	FGFBP1					NDC80
DOK2	WAS					CST6	Prss27					CENPA
CD300H	NLRP3					NDUFA4L2	ATP12A					DIAPH3
NCF2	ACOD1					LGALSL	GPX2					ASF1B
CD200R1L	ATP8B4					Fam83h	ALS2CL					CENPN
TFEC	NCF1					KLF5	TNK1					CKAP2L
BTK	ARHGAP9					CLDN1	EHF					PTTG1
IRAK2	LILRB3					S100A14	MOCOS					POLQ
CD300A	PIGE-108A11.3					SPTBN2	Wfdc21					CDCA3
RASGRP4	NFAM1					LAD1	TTC39A					CCNB3
IGSF6	TNIP3					Hspa2	TMEM45B					E2F8
TLR1	PILRA					CTNNBIP1	KLK13					DEPDC1
CTSZ	Oscar					EPPK1	Rap1gap					KIF18B
NKG7	SLC18A1					SERPINA12	C6orf15					SGO1
	TNFSF8					EPHB6	ACP7					NEK2
	CCRL2					CRYBG1	KRT78					ESCO2
	MEFV					CEP170B	WNT10A
	APBB1IP					HMGCR	TMPRSS11A
	CEACAM4					CLCA2	GALNT3
	SAMSN1					NCCRP1	Msln
	IL1B					MPZL2	MAB21L4
	RGS10					TP63	PGLYRP4
	CLEC4E					KLK5	SLC10A6
						PROM2	GJB2
						FAM83G	DUOXA1
						ESRP1	Ngef
						DDR1	SLC26A9
						XP32	DEFB1
						ERBB3	TMPRSS4
						EPS8L2	Elf3
						ELOVL4	GSTA4
						CNFN	SCNN1G
						NECTIN4	KLRG2
						SERPINB10	MPPED1
						CLIC3	C8orf74
						ERBB2	TRIM50
						FAM83C	RASL10A
						EVPL	MIR205
						SERPINB7	C6orf223
						GPT2
						FAM83B
						NIPAL4
						POU2F3
						FLG2
						FAT2
						EXPH5
						MEGF9
						DUSP14
						GJB3
						CCDC120
						CDC42BPG
						PLA2G2F
						Celsr1
						RORA
						SGPP2
						NEBL
						GRHL1
						Tent5b
						PLA2G4E
						GATA3
						MST1R
						SH3RF2
						YOD1
						TYRO3
						ZNF750
						MXI1
						FXYD3
						KCNK7
						RAPGEFL1
						CYP4F22
						CERS3
						SCEL
						CXADR
						RAB25
						TUFT1
						LIPM
						SPTLC3
						RAB38
						ESRP2
						IRF6
						Eps8l1
						OVOL1
						Teddm1a
						C6orf132
						MFAP3L
						EFNA3
						ARHGEF5
						TNS4
						GSDMA
						LY6G6C
						CLIP4
						PLA2G4B
						CAMSAP3
						SPTSSB
						ALOX12B
						KLC3
						ANKRD35
						CKMT1A
						MYO5B
						THEM5
						BMP7
						TMEM54
						FAM110C
						SYTL1
						Aldh3b2
						LRP4
						RIPK4
						GRHL3
						CASZ1
						RHOV
						IL20RA
						CASP14
						PTPRZ1
						MAP2
						SPINK7
						DEGS2
						ABCA12
						RDH12
						KRT23
						TMPRSS13
						MAP7
						GJB5
						KLK8
						Baiap2l1
						IL17B
						SPINT1
						MPZL3
						SERPINB12
						PLA2G4F
						Lypd5
						EPN3
						SULT2B1
						PARD6G
						WNT3
						SCNN1A
						MPP7
						LRRC1
						RAB27B
						TMEM79
						MAPK13
						IL36RN
						DLX3
						TFAP2A
						CDS1
						SMPD3
						PAK6
						NIPAL1
						SARG
						KCTD1
						BARX2
						ALOXE3
						Ptk6
						PTPN3
						CDKN2B
						EPHX3
						ACER1
						Lypd2
						STARD10
						SERPINB13
						MFSD6
						CRYBG2
						NIPAL2
						ARHGEF37
						BICDL2
						CPA4
						SUSD2
						TNFAIP8L3
						ARL4D
						ESYT3
						SLC5A1
						HOOK1
						ADGRF4
						PRSS8
						IL1RL2
						Plch2
						GRTP1
						Cysrt1
						CCL28
						TMEM40
						RNF227
						PSAPL1
						IL1F10
						GRHL2
						PAQR5
						TTC22
						C5orf46
						ANXA9
						GGT6
						EPB41L5
						SULT1E1
						ENTPD2
						SH3YL1
						GPR87
						B4GALNT3
						PLXNB3
						SOX21
						TENM2
						FADS6
						CARD14
						ZBTB7C
						AP1M2
						RHBG
						SOSTDC1
						ACSBG1
						ATP2C2
						WNT16
						MAP7D2
						FRMPD1
						POU3F1
						TPRG1
						KCTD4
						PRLR
						ly6g6e
						SH3BGRL2
						AADACL2
						CEACAM19
						PPP1R13L
						FAAH
						BCL11A
						VSIG10L
						KLK11
						FOXN1
						SLC6A14
						SCNN1B
						Cldn23
						ADAM11
						ELL3
						Trpv3
						STAP2
						PNPLA1
						ATG9B
						KRT3
						C16orf89
						SLC15A1
						IRX4
						GRB7
						ATP6V1C2
						IL22RA1
						RNF43
						MACC1
						PGLYRP3
						ANO9
						CGN
						NKPD1
						TP73
						KREMEN2
						CHMP4C
						CNDP1
						SAMD12
						WFDC5
						TMEM125
						ELF5
						SLC23A1
						TRNP1
						SDR9C7
						Teddm1a
						TMPRSS11F
						GRIP1
						UGT1A6
						XKRX
						MUC15
						GPLD1
						Smpd5
						GRAMD1C
						GDPD2
						CBLC
						KDF1
						HEPHL1
						DLG3
						P2RY4
						ELMOD1
						NEU2
						RNF222
						CYP2W1
						B3GALT5
						TFAP2B
						CPVL
						PARD6B
						BBOX1
						RBBP8NL
						MROH6
						LIPN
						TENM2
						TRPV5
						MARVELD3
						FBXL16
						TRMT9B
						RNF225
						TFAP2E
						LEG1
						WNT3A
						TJP3
						KLK1
						PNLIPRP3
						LIPK
						GJB4
						ELFN2
						OTX1
						CWH43
						OVOL2
						LIPH
						MAST1
						OTOP3
						GLB1L2
						FOXQ1
						RASSF6
						STX19
						LACTBL1
						PLK5
						PPP1R14D

## Sheet: Clusters Gene Ontology
Immune 1	Immune 2	Immune 3	ECM 1	ECM 2	ECM 3	Epithelium 1	Epithelium 2	Hair	Muscle	Lipid	Tissue Development	Cell cycle
regulation of immune system process (GO:0002682)	immune system process (GO:0002376)	lymphocyte homeostasis (GO:0002260)	collagen fibril organization (GO:0030199)	extracellular matrix organization (GO:0030198)	angiogenesis (GO:0001525)	epidermis development (GO:0008544)	epidermis development (GO:0008544)	intermediate filament organization (GO:0045109)	muscle system process (GO:0003012)	lipid metabolic process (GO:0006629)	tissue development (GO:0009888)	cell cycle (GO:0007049)
positive regulation of immune system process (GO:0002684)	cell activation (GO:0001775)	leukocyte differentiation (GO:0002521)	extracellular matrix organization (GO:0030198)	extracellular structure organization (GO:0043062)	blood vessel development (GO:0001568)	skin development (GO:0043588)	skin development (GO:0043588)	intermediate filament cytoskeleton organization (GO:0045104)	muscle structure development (GO:0061061)	cellular lipid metabolic process (GO:0044255)	cell differentiation (GO:0030154)	cell cycle process (GO:0022402)
regulation of response to external stimulus (GO:0032101)	regulation of immune system process (GO:0002682)	leukocyte homeostasis (GO:0001776)	extracellular structure organization (GO:0043062)	external encapsulating structure organization (GO:0045229)	vasculature development (GO:0001944)	epithelium development (GO:0060429)	tissue development (GO:0009888)	intermediate filament-based process (GO:0045103)	muscle contraction (GO:0006936)		cellular developmental process (GO:0048869)	mitotic cell cycle (GO:0000278)
immune system process (GO:0002376)	signal transduction (GO:0007165)	regulation of leukocyte mediated immunity (GO:0002703)	external encapsulating structure organization (GO:0045229)	collagen fibril organization (GO:0030199)	blood vessel morphogenesis (GO:0048514)	epidermal cell differentiation (GO:0009913)	keratinization (GO:0031424)	supramolecular fiber organization (GO:0097435)	muscle organ development (GO:0007517)		chondrocyte development (GO:0002063)	cell division (GO:0051301)
regulation of immune response (GO:0050776)	cellular response to stimulus (GO:0051716)	lymphocyte activation (GO:0046649)	collagen metabolic process (GO:0032963)	ossification (GO:0001503)	circulatory system development (GO:0072359)	tissue development (GO:0009888)	cellular nitrogen compound metabolic process (GO:0034641)	epithelial cell differentiation (GO:0030855)	muscle cell development (GO:0055001)		embryo development (GO:0009790)	mitotic cell cycle process (GO:1903047)
myeloid leukocyte activation (GO:0002274)	immune response (GO:0006955)	homeostasis of number of cells (GO:0048872)	cellular response to amino acid stimulus (GO:0071230)	supramolecular fiber organization (GO:0097435)	extracellular matrix organization (GO:0030198)	keratinocyte differentiation (GO:0030216)	keratinocyte differentiation (GO:0030216)	epidermis development (GO:0008544)	muscle tissue development (GO:0060537)		embryonic skeletal system development (GO:0048706)	chromosome segregation (GO:0007059)
positive regulation of response to external stimulus (GO:0032103)	regulation of immune response (GO:0050776)	lymphocyte differentiation (GO:0030098)	cellular response to acid chemical (GO:0071229)	circulatory system development (GO:0072359)	extracellular structure organization (GO:0043062)	epithelial cell differentiation (GO:0030855)	regulation of primary metabolic process (GO:0080090)	epithelium development (GO:0060429)	muscle cell differentiation (GO:0042692)		regulation of response to stimulus (GO:0048583)	nuclear chromosome segregation (GO:0098813)
leukocyte activation (GO:0045321)	leukocyte activation (GO:0045321)	mononuclear cell differentiation (GO:1903131)	response to amino acid (GO:0043200)	blood vessel development (GO:0001568)	external encapsulating structure organization (GO:0045229)	establishment of skin barrier (GO:0061436)	cellular aromatic compound metabolic process (GO:0006725)	keratinization (GO:0031424)	striated muscle contraction (GO:0006941)		cell development (GO:0048468)	chromosome organization (GO:0051276)
immune response-regulating signaling pathway (GO:0002764)	signaling (GO:0023052)	leukocyte activation (GO:0045321)	ossification (GO:0001503)	cell adhesion (GO:0007155)	tube morphogenesis (GO:0035239)	skin epidermis development (GO:0098773)	epidermal cell differentiation (GO:0009913)	cytoskeleton organization (GO:0007010)	myofibril assembly (GO:0030239)		embryonic cranial skeleton morphogenesis (GO:0048701)	nuclear division (GO:0000280)
cell activation (GO:0001775)	defense response (GO:0006952)	positive regulation of leukocyte proliferation (GO:0070665)	response to acid chemical (GO:0001101)	vasculature development (GO:0001944)	basement membrane organization (GO:0071711)	keratinization (GO:0031424)	nucleobase-containing compound metabolic process (GO:0006139)	skin development (GO:0043588)	striated muscle cell development (GO:0055002)		regulation of cell motility (GO:2000145)	organelle fission (GO:0048285)
positive regulation of immune response (GO:0050778)	cell communication (GO:0007154)	regulation of immune effector process (GO:0002697)	osteoblast differentiation (GO:0001649)	aorta development (GO:0035904)	tube development (GO:0035295)	animal organ development (GO:0048513)	regulation of nitrogen compound metabolic process (GO:0051171)	keratinocyte differentiation (GO:0030216)	striated muscle cell differentiation (GO:0051146)		regulation of multicellular organismal development (GO:2000026)	sister chromatid segregation (GO:0000819)
endocytosis (GO:0006897)	immune response-regulating signaling pathway (GO:0002764)	hemopoiesis (GO:0030097)	collagen catabolic process (GO:0030574)	collagen metabolic process (GO:0032963)	cell surface receptor signaling pathway (GO:0007166)	regulation of epidermis development (GO:0045682)		tissue development (GO:0009888)	skeletal muscle tissue development (GO:0007519)		regulation of locomotion (GO:0040012)	mitotic nuclear division (GO:0140014)
phagocytosis (GO:0006909)	positive regulation of immune response (GO:0050778)	regulation of T cell proliferation (GO:0042129)	supramolecular fiber organization (GO:0097435)	ossification involved in bone maturation (GO:0043931)	anatomical structure formation involved in morphogenesis (GO:0048646)	cell-cell adhesion (GO:0098609)		epidermal cell differentiation (GO:0009913)	actin filament-based process (GO:0030029)			mitotic sister chromatid segregation (GO:0000070)
regulation of response to stimulus (GO:0048583)	response to stimulus (GO:0050896)	B cell activation (GO:0042113)		cell migration (GO:0016477)	cell adhesion (GO:0007155)	sphingolipid metabolic process (GO:0006665)		organelle organization (GO:0006996)	skeletal muscle organ development (GO:0060538)			regulation of cell cycle (GO:0051726)
inflammatory response (GO:0006954)	immune response-activating signaling pathway (GO:0002757)	regulation of interleukin-10 production (GO:0032653)		bone maturation (GO:0070977)	branching involved in blood vessel morphogenesis (GO:0001569)	cell-cell junction organization (GO:0045216)		cell differentiation (GO:0030154)	cellular component assembly involved in morphogenesis (GO:0010927)			regulation of cell cycle process (GO:0010564)
positive regulation of response to stimulus (GO:0048584)	T cell activation (GO:0042110)	cell activation (GO:0001775)		animal organ maturation (GO:0048799)	system development (GO:0048731)	cornification (GO:0070268)		cellular developmental process (GO:0048869)	actomyosin structure organization (GO:0031032)			regulation of chromosome segregation (GO:0051983)
immune response-activating signaling pathway (GO:0002757)	regulation of response to stimulus (GO:0048583)	immune system process (GO:0002376)		skeletal system development (GO:0001501)	cell-matrix adhesion (GO:0007160)	membrane lipid metabolic process (GO:0006643)		hair cycle (GO:0042633)	striated muscle adaptation (GO:0014888)			microtubule-based process (GO:0007017)
cell surface receptor signaling pathway (GO:0007166)	positive regulation of immune system process (GO:0002684)	regulation of lymphocyte proliferation (GO:0050670)		extracellular matrix assembly (GO:0085029)	multicellular organism development (GO:0007275)	regulation of epithelial cell differentiation (GO:0030856)		molting cycle (GO:0042303)	skeletal muscle contraction (GO:0003009)			microtubule cytoskeleton organization involved in mitosis (GO:1902850)
import into cell (GO:0098657)	activation of immune response (GO:0002253)	regulation of mononuclear cell proliferation (GO:0032944)		artery development (GO:0060840)	anatomical structure morphogenesis (GO:0009653)	lipid metabolic process (GO:0006629)		biological regulation (GO:0065007)	positive regulation of skeletal muscle fiber development (GO:0048743)			regulation of chromosome separation (GO:1905818)
immune response-regulating cell surface receptor signaling pathway (GO:0002768)	lymphocyte activation (GO:0046649)			negative regulation of endodermal cell differentiation (GO:1903225)	signal transduction (GO:0007165)	morphogenesis of an epithelium (GO:0002009)			muscle adaptation (GO:0043500)			microtubule cytoskeleton organization (GO:0000226)
regulation of defense response (GO:0031347)	immune response-regulating cell surface receptor signaling pathway (GO:0002768)			cell motility (GO:0048870)	cell-substrate adhesion (GO:0031589)	anatomical structure development (GO:0048856)			system process (GO:0003008)			spindle organization (GO:0007051)
response to external stimulus (GO:0009605)	biological process involved in interspecies interaction between organisms (GO:0044419)			negative regulation of calcium ion transmembrane transporter activity (GO:1901020)	developmental process (GO:0032502)	cell adhesion (GO:0007155)			sarcomere organization (GO:0045214)			organelle organization (GO:0006996)
regulation of cytokine production (GO:0001817)	cell surface receptor signaling pathway (GO:0007166)			peptidyl-lysine oxidation (GO:0018057)	multicellular organismal process (GO:0032501)	ceramide metabolic process (GO:0006672)			regulation of skeletal muscle fiber development (GO:0048742)			regulation of mitotic sister chromatid separation (GO:0010965)
regulation of phagocytosis (GO:0050764)	positive regulation of response to biotic stimulus (GO:0002833)			negative regulation of cation channel activity (GO:2001258)	transmembrane receptor protein tyrosine kinase signaling pathway (GO:0007169)	keratinocyte proliferation (GO:0043616)			musculoskeletal movement (GO:0050881)			regulation of mitotic nuclear division (GO:0007088)
activation of immune response (GO:0002253)	inflammatory response (GO:0006954)			animal organ development (GO:0048513)	signaling (GO:0023052)	sphingolipid biosynthetic process (GO:0030148)			positive regulation of striated muscle cell differentiation (GO:0051155)			regulation of chromosome organization (GO:0033044)
hemopoiesis (GO:0030097)	regulation of response to biotic stimulus (GO:0002831)				collagen-activated tyrosine kinase receptor signaling pathway (GO:0038063)	desmosome organization (GO:0002934)			regulation of myotube differentiation (GO:0010830)			mitotic spindle organization (GO:0007052)
response to cytokine (GO:0034097)	positive regulation of defense response (GO:0031349)				anatomical structure development (GO:0048856)	tissue morphogenesis (GO:0048729)			multicellular organismal movement (GO:0050879)			regulation of mitotic cell cycle phase transition (GO:1901990)
regulation of innate immune response (GO:0045088)	positive regulation of response to stimulus (GO:0048584)				cell communication (GO:0007154)	intermediate filament cytoskeleton organization (GO:0045104)			skeletal muscle cell differentiation (GO:0035914)			regulation of sister chromatid segregation (GO:0033045)
response to biotic stimulus (GO:0009607)	regulation of defense response (GO:0031347)					regulation of epidermal cell differentiation (GO:0045604)			positive regulation of skeletal muscle tissue development (GO:0048643)			regulation of mitotic cell cycle (GO:0007346)
signal transduction (GO:0007165)	innate immune response-activating signaling pathway (GO:0002758)					intermediate filament-based process (GO:0045103)			positive regulation of muscle cell differentiation (GO:0051149)			regulation of nuclear division (GO:0051783)
defense response (GO:0006952)	regulation of cell activation (GO:0050865)					keratinocyte development (GO:0003334)			positive regulation of muscle tissue development (GO:1901863)			positive regulation of cell cycle process (GO:0090068)
immune response-activating cell surface receptor signaling pathway (GO:0002429)	response to other organism (GO:0051707)					membrane lipid biosynthetic process (GO:0046467)			muscle tissue morphogenesis (GO:0060415)			regulation of mitotic metaphase/anaphase transition (GO:0030071)
cellular response to stimulus (GO:0051716)	biological regulation (GO:0065007)					developmental process (GO:0032502)			regulation of myoblast differentiation (GO:0045661)			regulation of metaphase/anaphase transition of cell cycle (GO:1902099)
immune response (GO:0006955)	response to external biotic stimulus (GO:0043207)					intermediate filament organization (GO:0045109)			regulation of skeletal muscle tissue development (GO:0048641)			spindle assembly (GO:0051225)
vesicle-mediated transport (GO:0016192)	response to cytokine (GO:0034097)					cell differentiation (GO:0030154)			actin cytoskeleton organization (GO:0030036)			regulation of cell cycle phase transition (GO:1901987)
regulation of leukocyte mediated immunity (GO:0002703)	regulation of innate immune response (GO:0045088)					ceramide biosynthetic process (GO:0046513)			muscle organ morphogenesis (GO:0048644)			regulation of mitotic sister chromatid segregation (GO:0033047)
positive regulation of multicellular organismal process (GO:0051240)	activation of innate immune response (GO:0002218)					cellular developmental process (GO:0048869)			regulation of striated muscle cell differentiation (GO:0051153)			non-membrane-bounded organelle assembly (GO:0140694)
regulation of leukocyte chemotaxis (GO:0002688)	response to biotic stimulus (GO:0009607)					anatomical structure morphogenesis (GO:0009653)			supramolecular fiber organization (GO:0097435)			cytoskeleton organization (GO:0007010)
regulation of vesicle-mediated transport (GO:0060627)	immune response-activating cell surface receptor signaling pathway (GO:0002429)					hair cycle (GO:0042633)			non-membrane-bounded organelle assembly (GO:0140694)			positive regulation of cell cycle (GO:0045787)
signaling (GO:0023052)	pattern recognition receptor signaling pathway (GO:0002221)					molting cycle (GO:0042303)			positive regulation of myoblast differentiation (GO:0045663)			mitotic spindle assembly (GO:0090307)
regulation of endocytosis (GO:0030100)	positive regulation of response to external stimulus (GO:0032103)					epithelial cell development (GO:0002064)			regulation of muscle tissue development (GO:1901861)			positive regulation of chromosome separation (GO:1905820)
regulation of response to biotic stimulus (GO:0002831)	regulation of signal transduction (GO:0009966)					negative regulation of peptidase activity (GO:0010466)			actin-myosin filament sliding (GO:0033275)			mitotic cytokinesis (GO:0000281)
cellular response to chemical stimulus (GO:0070887)	regulation of cytokine production (GO:0001817)					positive regulation of epidermis development (GO:0045684)			skeletal muscle adaptation (GO:0043501)			chromosome localization (GO:0050000)
cellular response to cytokine stimulus (GO:0071345)	positive regulation of innate immune response (GO:0045089)					cellular lipid metabolic process (GO:0044255)			regulation of muscle cell differentiation (GO:0051147)			cellular component organization (GO:0016043)
regulation of immune effector process (GO:0002697)	regulation of cellular process (GO:0050794)					odontogenesis of dentin-containing tooth (GO:0042475)			muscle cell fate commitment (GO:0042693)			regulation of organelle organization (GO:0033043)
cell communication (GO:0007154)	regulation of biological process (GO:0050789)					odontogenesis (GO:0042476)			neuromuscular process (GO:0050905)			cytoskeleton-dependent cytokinesis (GO:0061640)
positive regulation of endocytosis (GO:0045807)	positive regulation of biological process (GO:0048518)					cell-cell junction assembly (GO:0007043)			cardiac myofibril assembly (GO:0055003)			negative regulation of cell cycle process (GO:0010948)
regulation of leukocyte migration (GO:0002685)	regulation of intracellular signal transduction (GO:1902531)					gene expression (GO:0010467)			animal organ development (GO:0048513)			cytokinesis (GO:0000910)
macrophage activation (GO:0042116)	cellular response to organic substance (GO:0071310)					cell-cell adhesion via plasma-membrane adhesion molecules (GO:0098742)			cellular component morphogenesis (GO:0032989)			establishment of chromosome localization (GO:0051303)
response to other organism (GO:0051707)	cellular response to cytokine stimulus (GO:0071345)					epidermis morphogenesis (GO:0048730)			anatomical structure morphogenesis (GO:0009653)			cellular component organization or biogenesis (GO:0071840)
response to external biotic stimulus (GO:0043207)	positive regulation of cytokine production (GO:0001819)					cell junction organization (GO:0034330)			multicellular organismal process (GO:0032501)			cell cycle phase transition (GO:0044770)
regulation of cell activation (GO:0050865)	regulation of inflammatory response (GO:0050727)					hair follicle development (GO:0001942)			tissue development (GO:0009888)			metaphase plate congression (GO:0051310)
intracellular signal transduction (GO:0035556)	regulation of multicellular organismal process (GO:0051239)					positive regulation of epithelial cell differentiation (GO:0030858)			heart contraction (GO:0060047)			positive regulation of mitotic sister chromatid separation (GO:1901970)
positive regulation of innate immune response (GO:0045089)	defense response to other organism (GO:0098542)					morphogenesis of embryonic epithelium (GO:0016331)			anatomical structure formation involved in morphogenesis (GO:0048646)			negative regulation of cell cycle (GO:0045786)
response to molecule of bacterial origin (GO:0002237)	regulation of lymphocyte activation (GO:0051249)					negative regulation of hydrolase activity (GO:0051346)			striated muscle myosin thick filament assembly (GO:0071688)			sister chromatid cohesion (GO:0007062)
positive regulation of phagocytosis (GO:0050766)	response to external stimulus (GO:0009605)					cardiac muscle cell-cardiac muscle cell adhesion (GO:0086042)			sarcomerogenesis (GO:0048769)			negative regulation of chromosome organization (GO:2001251)
regulation of leukocyte proliferation (GO:0070663)	regulation of response to external stimulus (GO:0032101)					regulation of antibacterial peptide production (GO:0002786)			skeletal muscle myosin thick filament assembly (GO:0030241)			mitotic metaphase plate congression (GO:0007080)
immune effector process (GO:0002252)	leukocyte differentiation (GO:0002521)					regulation of keratinocyte proliferation (GO:0010837)			cytoskeleton organization (GO:0007010)			mitotic cell cycle checkpoint signaling (GO:0007093)
leukocyte activation involved in immune response (GO:0002366)	leukocyte cell-cell adhesion (GO:0007159)					transepithelial transport (GO:0070633)			heart process (GO:0003015)			positive regulation of chromosome segregation (GO:0051984)
cytokine-mediated signaling pathway (GO:0019221)	cellular process (GO:0009987)					hair cycle process (GO:0022405)			skeletal muscle fiber adaptation (GO:0043503)			meiotic cell cycle (GO:0051321)
lymphocyte activation (GO:0046649)	alpha-beta T cell activation (GO:0046631)					molting cycle process (GO:0022404)			myosin filament assembly (GO:0031034)			positive regulation of mitotic cell cycle phase transition (GO:1901992)
positive regulation of response to biotic stimulus (GO:0002833)	regulation of signaling (GO:0023051)					lipid catabolic process (GO:0016042)			regulation of muscle system process (GO:0090257)			organelle assembly (GO:0070925)
cell activation involved in immune response (GO:0002263)	regulation of cell communication (GO:0010646)					regulation of epithelial cell proliferation (GO:0050678)			regulation of calcineurin-NFAT signaling cascade (GO:0070884)			mitotic spindle assembly checkpoint signaling (GO:0007094)
regulation of leukocyte activation (GO:0002694)	response to stress (GO:0006950)					regulation of antimicrobial peptide production (GO:0002784)			regulation of calcineurin-mediated signaling (GO:0106056)			mitotic spindle checkpoint signaling (GO:0071174)
myeloid cell differentiation (GO:0030099)	T cell differentiation (GO:0030217)					regulation of peptidase activity (GO:0052547)			myosin filament organization (GO:0031033)			spindle assembly checkpoint signaling (GO:0071173)
regulation of multicellular organismal process (GO:0051239)	cellular response to chemical stimulus (GO:0070887)					negative regulation of proteolysis (GO:0045861)			detection of muscle stretch (GO:0035995)			spindle elongation (GO:0051231)
positive regulation of defense response (GO:0031349)	positive regulation of multicellular organismal process (GO:0051240)					cell junction assembly (GO:0034329)			skeletal muscle thin filament assembly (GO:0030240)			spindle checkpoint signaling (GO:0031577)
regulation of lymphocyte activation (GO:0051249)	regulation of leukocyte activation (GO:0002694)					stem cell proliferation (GO:0072089)			actin filament organization (GO:0007015)			cell cycle G2/M phase transition (GO:0044839)
innate immune response (GO:0045087)	positive regulation of cellular process (GO:0048522)					regulation of cell differentiation (GO:0045595)			regulation of skeletal muscle tissue regeneration (GO:0043416)			negative regulation of mitotic sister chromatid separation (GO:2000816)
biological process involved in interspecies interaction between organisms (GO:0044419)	lymphocyte differentiation (GO:0030098)					negative regulation of stem cell proliferation (GO:2000647)			response to denervation involved in regulation of muscle adaptation (GO:0014894)			negative regulation of mitotic sister chromatid segregation (GO:0033048)
Fc receptor signaling pathway (GO:0038093)	regulation of B cell activation (GO:0050864)					sphingoid metabolic process (GO:0046519)			striated muscle atrophy (GO:0014891)			negative regulation of sister chromatid segregation (GO:0033046)
regulation of chemotaxis (GO:0050920)	positive regulation of cell activation (GO:0050867)					detection of stimulus involved in sensory perception (GO:0050906)			response to muscle inactivity involved in regulation of muscle adaptation (GO:0014877)			negative regulation of mitotic metaphase/anaphase transition (GO:0045841)
positive regulation of leukocyte chemotaxis (GO:0002690)	positive regulation of lymphocyte differentiation (GO:0045621)					regulation of epidermal cell division (GO:0010482)			cell development (GO:0048468)			meiotic chromosome segregation (GO:0045132)
response to stimulus (GO:0050896)	intracellular signal transduction (GO:0035556)					gland development (GO:0048732)			cardiac muscle tissue morphogenesis (GO:0055008)			organelle localization (GO:0051640)
leukocyte differentiation (GO:0002521)	regulation of hemopoiesis (GO:1903706)					regulation of keratinocyte differentiation (GO:0045616)			cardiac muscle cell development (GO:0055013)			negative regulation of metaphase/anaphase transition of cell cycle (GO:1902100)
regulation of tumor necrosis factor production (GO:0032680)	regulation of lymphocyte differentiation (GO:0045619)					negative regulation of keratinocyte proliferation (GO:0010839)			response to muscle inactivity (GO:0014870)			negative regulation of chromosome separation (GO:1905819)
regulation of lymphocyte proliferation (GO:0050670)	regulation of response to stress (GO:0080134)					animal organ morphogenesis (GO:0009887)			skeletal myofibril assembly (GO:0014866)			negative regulation of chromosome segregation (GO:0051985)
regulation of mononuclear cell proliferation (GO:0032944)	T cell activation involved in immune response (GO:0002286)					regulation of antimicrobial humoral response (GO:0002759)			regulation of muscle contraction (GO:0006937)			cell cycle checkpoint signaling (GO:0000075)
regulation of tumor necrosis factor superfamily cytokine production (GO:1903555)	positive regulation of catalytic activity (GO:0043085)					detection of chemical stimulus (GO:0009593)			muscle atrophy (GO:0014889)			mitotic cell cycle phase transition (GO:0044772)
regulation of myeloid leukocyte mediated immunity (GO:0002886)	response to organic substance (GO:0010033)								muscle filament sliding (GO:0030049)			meiotic nuclear division (GO:0140013)
Fc-gamma receptor signaling pathway (GO:0038094)	regulation of leukocyte differentiation (GO:1902105)								actin-mediated cell contraction (GO:0070252)			positive regulation of cell cycle phase transition (GO:1901989)
defense response to other organism (GO:0098542)	cell adhesion (GO:0007155)								cardiac cell development (GO:0055006)			negative regulation of mitotic cell cycle phase transition (GO:1901991)
regulation of mononuclear cell migration (GO:0071675)	regulation of interleukin-8 production (GO:0032677)								anatomical structure development (GO:0048856)			negative regulation of mitotic nuclear division (GO:0045839)
positive regulation of immune effector process (GO:0002699)	hemopoiesis (GO:0030097)											establishment of organelle localization (GO:0051656)
negative regulation of immune system process (GO:0002683)	mononuclear cell differentiation (GO:1903131)											positive regulation of mitotic cell cycle (GO:0045931)
positive regulation of leukocyte activation (GO:0002696)	leukocyte migration (GO:0050900)											regulation of cell division (GO:0051302)
response to organic substance (GO:0010033)	positive regulation of molecular function (GO:0044093)											meiotic cell cycle process (GO:1903046)
positive regulation of cytokine production (GO:0001819)	immune effector process (GO:0002252)											negative regulation of nuclear division (GO:0051784)
negative regulation of leukocyte activation (GO:0002695)	positive regulation of cell adhesion (GO:0045785)											negative regulation of organelle organization (GO:0010639)
positive regulation of biological process (GO:0048518)	regulation of phagocytosis (GO:0050764)											cellular component assembly (GO:0022607)
regulation of B cell activation (GO:0050864)	regulation of leukocyte proliferation (GO:0070663)											regulation of cytokinesis (GO:0032465)
innate immune response-activating signaling pathway (GO:0002758)	positive regulation of tumor necrosis factor superfamily cytokine production (GO:1903557)											negative regulation of mitotic cell cycle (GO:0045930)
cellular response to organic substance (GO:0071310)	cytokine-mediated signaling pathway (GO:0019221)											mitotic spindle midzone assembly (GO:0051256)
positive regulation of cellular process (GO:0048522)	innate immune response (GO:0045087)											mitotic spindle elongation (GO:0000022)
positive regulation of cell activation (GO:0050867)	regulation of multicellular organismal development (GO:2000026)											negative regulation of cell cycle phase transition (GO:1901988)
regulation of response to stress (GO:0080134)	positive regulation of leukocyte differentiation (GO:1902107)											spindle midzone assembly (GO:0051255)
negative regulation of cell activation (GO:0050866)	positive regulation of hemopoiesis (GO:1903708)											regulation of cellular component organization (GO:0051128)
lipopolysaccharide-mediated signaling pathway (GO:0031663)	regulation of immune effector process (GO:0002697)											cellular component biogenesis (GO:0044085)
positive regulation of chemotaxis (GO:0050921)	positive regulation of T cell differentiation (GO:0045582)											chromosome condensation (GO:0030261)
leukocyte degranulation (GO:0043299)	innate immune response activating cell surface receptor signaling pathway (GO:0002220)											protein localization to chromosome (GO:0034502)
positive regulation of leukocyte migration (GO:0002687)	cellular response to lipopolysaccharide (GO:0071222)											regulation of attachment of spindle microtubules to kinetochore (GO:0051988)
regulation of leukocyte differentiation (GO:1902105)	leukocyte activation involved in immune response (GO:0002366)											regulation of mitotic cell cycle spindle assembly checkpoint (GO:0090266)
response to lipopolysaccharide (GO:0032496)	cell activation involved in immune response (GO:0002263)											regulation of spindle checkpoint (GO:0090231)
activation of innate immune response (GO:0002218)	cell-cell adhesion (GO:0098609)											regulation of mitotic spindle checkpoint (GO:1903504)
regulation of interleukin-6 production (GO:0032675)	regulation of cell development (GO:0060284)											centrosome cycle (GO:0007098)
positive regulation of lymphocyte activation (GO:0051251)	cellular response to molecule of bacterial origin (GO:0071219)											microtubule-based movement (GO:0007018)
response to bacterium (GO:0009617)	positive regulation of humoral immune response (GO:0002922)											protein localization to chromosome, centromeric region (GO:0071459)
negative regulation of B cell proliferation (GO:0030889)	positive regulation of interleukin-8 production (GO:0032757)											attachment of spindle microtubules to kinetochore (GO:0008608)
cellular response to biotic stimulus (GO:0071216)	cell chemotaxis (GO:0060326)											microtubule organizing center organization (GO:0031023)
regulation of localization (GO:0032879)	positive regulation of gene expression (GO:0010628)											positive regulation of attachment of spindle microtubules to kinetochore (GO:0051987)
mononuclear cell differentiation (GO:1903131)	positive regulation of intracellular signal transduction (GO:1902533)											negative regulation of cellular component organization (GO:0051129)
regulation of leukocyte degranulation (GO:0043300)	response to type II interferon (GO:0034341)											female meiotic nuclear division (GO:0007143)
leukocyte migration (GO:0050900)	positive regulation of cell-cell adhesion (GO:0022409)											meiosis I (GO:0007127)
regulation of peptidyl-tyrosine phosphorylation (GO:0050730)	positive regulation of hydrolase activity (GO:0051345)											meiosis I cell cycle process (GO:0061982)
negative regulation of lymphocyte activation (GO:0051250)	positive regulation of cell development (GO:0010720)											positive regulation of mitotic cell cycle spindle assembly checkpoint (GO:0090267)
positive regulation of tumor necrosis factor production (GO:0032760)	response to lipopolysaccharide (GO:0032496)											positive regulation of spindle checkpoint (GO:0090232)
response to chemical (GO:0042221)	lymphocyte activation involved in immune response (GO:0002285)											sexual reproduction (GO:0019953)
regulation of transport (GO:0051049)	positive regulation of NIK/NF-kappaB signaling (GO:1901224)											positive regulation of mitotic metaphase/anaphase transition (GO:0045842)
positive regulation of tumor necrosis factor superfamily cytokine production (GO:1903557)	positive regulation of lymphocyte activation (GO:0051251)											positive regulation of metaphase/anaphase transition of cell cycle (GO:1902101)
regulation of pattern recognition receptor signaling pathway (GO:0062207)	positive regulation of alpha-beta T cell activation (GO:0046635)											meiotic spindle organization (GO:0000212)
response to stress (GO:0006950)	Unclassified (UNCLASSIFIED)											positive regulation of cytokinesis (GO:0032467)
regulation of biological quality (GO:0065008)	biological_process (GO:0008150)											mitotic chromosome condensation (GO:0007076)
positive regulation of myeloid leukocyte mediated immunity (GO:0002888)	cell migration (GO:0016477)											kinetochore organization (GO:0051383)
positive regulation of leukocyte differentiation (GO:1902107)	cell motility (GO:0048870)											regulation of cell cycle checkpoint (GO:1901976)
positive regulation of hemopoiesis (GO:1903708)	positive regulation of inflammatory response (GO:0050729)											positive regulation of cell cycle checkpoint (GO:1901978)
Fc receptor mediated stimulatory signaling pathway (GO:0002431)	response to molecule of bacterial origin (GO:0002237)											regulation of G2/M transition of mitotic cell cycle (GO:0010389)
regulation of cell migration (GO:0030334)	positive regulation of phagocytosis (GO:0050766)											regulation of exit from mitosis (GO:0007096)
regulation of signal transduction (GO:0009966)	cellular response to biotic stimulus (GO:0071216)											G2/M transition of mitotic cell cycle (GO:0000086)
enzyme-linked receptor protein signaling pathway (GO:0007167)	alpha-beta T cell differentiation (GO:0046632)											mitotic sister chromatid cohesion (GO:0007064)
Fc-epsilon receptor signaling pathway (GO:0038095)	leukocyte chemotaxis (GO:0030595)											centromere complex assembly (GO:0034508)
negative regulation of gene expression (GO:0010629)	neutrophil chemotaxis (GO:0030593)											regulation of cell cycle G2/M phase transition (GO:1902749)
negative regulation of multicellular organismal process (GO:0051241)	T cell activation via T cell receptor contact with antigen bound to MHC molecule on antigen presenting cell (GO:0002291)											spindle localization (GO:0051653)
negative regulation of immune response (GO:0050777)	granulocyte-macrophage colony-stimulating factor signaling pathway (GO:0038157)											cellular process (GO:0009987)
chemotaxis (GO:0006935)	positive regulation of T cell activation (GO:0050870)											reproductive process (GO:0022414)
taxis (GO:0042330)	antigen receptor-mediated signaling pathway (GO:0050851)											positive regulation of exit from mitosis (GO:0031536)
myeloid cell activation involved in immune response (GO:0002275)	cell death (GO:0008219)											reproduction (GO:0000003)
regulation of B cell proliferation (GO:0030888)	positive regulation of protein kinase activity (GO:0045860)											centromeric sister chromatid cohesion (GO:0070601)
regulation of hemopoiesis (GO:1903706)	granulocyte chemotaxis (GO:0071621)											positive regulation of mitotic cytokinesis (GO:1903490)
regulation of myeloid cell differentiation (GO:0045637)	positive regulation of leukocyte activation (GO:0002696)											positive regulation of attachment of mitotic spindle microtubules to kinetochore (GO:1902425)
negative regulation of leukocyte mediated immunity (GO:0002704)	positive regulation of CD4-positive, alpha-beta T cell differentiation (GO:0043372)											regulation of transferase activity (GO:0051338)
positive regulation of signaling (GO:0023056)	positive T cell selection (GO:0043368)											regulation of attachment of mitotic spindle microtubules to kinetochore (GO:1902423)
positive regulation of cell communication (GO:0010647)	positive regulation of leukocyte proliferation (GO:0070665)											meiotic spindle assembly (GO:0090306)
regulation of intracellular signal transduction (GO:1902531)	regulation of T cell activation (GO:0050863)											phosphorylation (GO:0016310)
regulation of cell motility (GO:2000145)	negative regulation of inflammatory response (GO:0050728)											regulation of mitotic cytokinesis (GO:1902412)
locomotion (GO:0040011)	regulation of B cell differentiation (GO:0045577)											female gamete generation (GO:0007292)
cellular response to molecule of bacterial origin (GO:0071219)	cell surface pattern recognition receptor signaling pathway (GO:0002752)											cellular localization (GO:0051641)
positive regulation of signal transduction (GO:0009967)	positive regulation of developmental process (GO:0051094)											establishment of mitotic spindle localization (GO:0040001)
cell chemotaxis (GO:0060326)	regulation of tumor necrosis factor superfamily cytokine production (GO:1903555)											positive regulation of cell division (GO:0051781)
regulation of signaling (GO:0023051)	neutrophil migration (GO:1990266)											DNA metabolic process (GO:0006259)
myeloid cell homeostasis (GO:0002262)	positive regulation of interleukin-2 production (GO:0032743)											positive regulation of mitotic nuclear division (GO:0045840)
regulation of cell communication (GO:0010646)	positive regulation of leukocyte cell-cell adhesion (GO:1903039)											protein localization to condensed chromosome (GO:1903083)
microglial cell activation (GO:0001774)	regulation of T cell differentiation (GO:0045580)											kinetochore assembly (GO:0051382)
regulation of monocyte chemotaxis (GO:0090025)	positive regulation of signal transduction (GO:0009967)											protein localization to kinetochore (GO:0034501)
positive regulation of cell development (GO:0010720)	regulation of T cell mediated immunity (GO:0002709)											positive regulation of organelle organization (GO:0010638)
regulation of locomotion (GO:0040012)	response to bacterium (GO:0009617)											regulation of metaphase plate congression (GO:0090235)
neutrophil chemotaxis (GO:0030593)	granulocyte migration (GO:0097530)											positive regulation of ubiquitin protein ligase activity (GO:1904668)
regulation of B cell differentiation (GO:0045577)	regulation of NIK/NF-kappaB signaling (GO:1901222)											positive regulation of chromosome organization (GO:2001252)
leukocyte activation involved in inflammatory response (GO:0002269)	positive regulation of T-helper 2 cell differentiation (GO:0045630)											regulation of cyclin-dependent protein serine/threonine kinase activity (GO:0000079)
negative regulation of B cell activation (GO:0050869)	negative regulation of cytokine production (GO:0001818)											negative regulation of cell division (GO:0051782)
leukocyte chemotaxis (GO:0030595)	positive regulation of CD4-positive, alpha-beta T cell activation (GO:2000516)											regulation of cyclin-dependent protein kinase activity (GO:1904029)
response to wounding (GO:0009611)	cortical actin cytoskeleton organization (GO:0030866)											regulation of ubiquitin-protein transferase activity (GO:0051438)
granulocyte chemotaxis (GO:0071621)	regulation of bone resorption (GO:0045124)											protein phosphorylation (GO:0006468)
glial cell activation (GO:0061900)	positive regulation of kinase activity (GO:0033674)											establishment of spindle localization (GO:0051293)
positive regulation of transport (GO:0051050)	cellular response to type II interferon (GO:0071346)											positive regulation of nuclear division (GO:0051785)
negative regulation of lymphocyte proliferation (GO:0050672)	viral entry into host cell (GO:0046718)											regulation of protein modification process (GO:0031399)
regulation of molecular function (GO:0065009)	T cell receptor signaling pathway (GO:0050852)											protein-containing complex assembly (GO:0065003)
negative regulation of mononuclear cell proliferation (GO:0032945)	regulation of catalytic activity (GO:0050790)											G2/MI transition of meiotic cell cycle (GO:0008315)
peptidyl-tyrosine phosphorylation (GO:0018108)	entry into host (GO:0044409)											DNA damage response (GO:0006974)
regulation of cell-cell adhesion (GO:0022407)	T cell selection (GO:0045058)											regulation of ubiquitin protein ligase activity (GO:1904666)
neutrophil migration (GO:1990266)	regulation of adaptive immune response (GO:0002819)											meiotic cell cycle phase transition (GO:0044771)
peptidyl-tyrosine modification (GO:0018212)	regulation of humoral immune response (GO:0002920)											protein-containing complex organization (GO:0043933)
positive regulation of leukocyte proliferation (GO:0070665)	regulation of alpha-beta T cell activation (GO:0046634)											spindle assembly involved in female meiosis I (GO:0007057)
regulation of leukocyte mediated cytotoxicity (GO:0001910)												meiotic sister chromatid cohesion, centromeric (GO:0051754)
negative regulation of leukocyte proliferation (GO:0070664)												meiotic chromosome separation (GO:0051307)
granulocyte migration (GO:0097530)												positive regulation of mitochondrial ATP synthesis coupled electron transport (GO:1905448)
regulation of inflammatory response (GO:0050727)												positive regulation of ubiquitin-protein transferase activity (GO:0051443)
positive regulation of myeloid cell differentiation (GO:0045639)												regulation of anaphase-promoting complex-dependent catabolic process (GO:1905784)
regulation of cellular component organization (GO:0051128)												protein localization to chromatin (GO:0071168)
regulation of phosphorylation (GO:0042325)												establishment of mitotic spindle orientation (GO:0000132)
neuroinflammatory response (GO:0150076)												regulation of cellular process (GO:0050794)
positive regulation of gene expression (GO:0010628)												regulation of protein phosphorylation (GO:0001932)
regulation of cell development (GO:0060284)												DNA biosynthetic process (GO:0071897)
regulation of MAPK cascade (GO:0043408)												protein-DNA complex assembly (GO:0065004)
regulation of lymphocyte mediated immunity (GO:0002706)												spindle assembly involved in female meiosis (GO:0007056)
negative regulation of leukocyte degranulation (GO:0043301)												regulation of mitochondrial ATP synthesis coupled electron transport (GO:1905446)
positive regulation of intracellular signal transduction (GO:1902533)												female meiosis chromosome segregation (GO:0016321)
regulation of cell adhesion mediated by integrin (GO:0033628)												cellular process involved in reproduction in multicellular organism (GO:0022412)
positive regulation of cell migration (GO:0030335)												cytokinetic process (GO:0032506)
pattern recognition receptor signaling pathway (GO:0002221)												DNA replication (GO:0006260)
lymphocyte differentiation (GO:0030098)												negative regulation of cytokinesis (GO:0032466)
regulation of neutrophil activation (GO:1902563)												positive regulation of mitotic sister chromatid segregation (GO:0062033)
regulation of cell killing (GO:0031341)												establishment of spindle orientation (GO:0051294)
regulation of granulocyte chemotaxis (GO:0071622)												gamete generation (GO:0007276)
positive regulation of cell differentiation (GO:0045597)												regulation of mitotic spindle organization (GO:0060236)
negative regulation of cytokine production (GO:0001818)												intracellular signal transduction (GO:0035556)
transmembrane receptor protein tyrosine kinase signaling pathway (GO:0007169)												positive regulation of chromosome condensation (GO:1905821)
positive regulation of cell motility (GO:2000147)												centrosome separation (GO:0051299)
cellular response to lipopolysaccharide (GO:0071222)												establishment of localization in cell (GO:0051649)
positive regulation of B cell differentiation (GO:0045579)												regulation of phosphorylation (GO:0042325)
cell migration (GO:0016477)												regulation of spindle organization (GO:0090224)
positive regulation of locomotion (GO:0040017)												regulation of mitotic centrosome separation (GO:0046602)
B cell receptor signaling pathway (GO:0050853)												CENP-A containing chromatin assembly (GO:0034080)
negative regulation of MAP kinase activity (GO:0043407)												chromatin remodeling at centromere (GO:0031055)
T cell activation (GO:0042110)												DNA repair (GO:0006281)
regulation of cell population proliferation (GO:0042127)												biological phase (GO:0044848)
negative regulation of immune effector process (GO:0002698)												chromosome separation (GO:0051304)
regulation of apoptotic process (GO:0042981)												mitotic cell cycle phase (GO:0098763)
regulation of myeloid leukocyte differentiation (GO:0002761)												cell cycle phase (GO:0022403)
positive regulation of myeloid leukocyte differentiation (GO:0002763)												regulation of chromosome condensation (GO:0060623)
multicellular organismal-level homeostasis (GO:0048871)
regulation of antigen receptor-mediated signaling pathway (GO:0050854)
regulation of regulated secretory pathway (GO:1903305)
positive regulation of cellular component organization (GO:0051130)
regulation of phosphate metabolic process (GO:0019220)
regulation of programmed cell death (GO:0043067)
regulation of phosphorus metabolic process (GO:0051174)
immune response-regulating cell surface receptor signaling pathway involved in phagocytosis (GO:0002433)
Fc-gamma receptor signaling pathway involved in phagocytosis (GO:0038096)
positive regulation of molecular function (GO:0044093)
cell development (GO:0048468)
positive regulation of developmental process (GO:0051094)
natural killer cell activation (GO:0030101)
lymphocyte activation involved in immune response (GO:0002285)
positive regulation of cell population proliferation (GO:0008284)
myeloid leukocyte migration (GO:0097529)
regulation of cell adhesion (GO:0030155)
regulation of gene expression (GO:0010468)
regulation of developmental process (GO:0050793)
positive regulation of monocyte chemotaxis (GO:0090026)
amyloid-beta clearance (GO:0097242)
exocytosis (GO:0006887)
negative regulation of metabolic process (GO:0009892)
regulated exocytosis (GO:0045055)
leukocyte proliferation (GO:0070661)
positive regulation of leukocyte mediated immunity (GO:0002705)
myeloid leukocyte differentiation (GO:0002573)
positive regulation of mononuclear cell migration (GO:0071677)
regulation of leukocyte cell-cell adhesion (GO:1903037)
respiratory burst (GO:0045730)
ruffle organization (GO:0031529)
negative regulation of regulated secretory pathway (GO:1903306)
regulation of catalytic activity (GO:0050790)
regulation of multicellular organismal development (GO:2000026)
regulation of T cell activation (GO:0050863)
cellular response to triacyl bacterial lipopeptide (GO:0071727)
response to triacyl bacterial lipopeptide (GO:0071725)
antigen receptor-mediated signaling pathway (GO:0050851)
positive regulation of phosphorus metabolic process (GO:0010562)
positive regulation of phosphate metabolic process (GO:0045937)
response to lipid (GO:0033993)
secretion (GO:0046903)
homeostasis of number of cells (GO:0048872)
negative regulation of inflammatory response (GO:0050728)
positive regulation of leukocyte cell-cell adhesion (GO:1903039)
negative regulation of defense response (GO:0031348)
cell motility (GO:0048870)
receptor-mediated endocytosis (GO:0006898)
positive regulation of microglial cell mediated cytotoxicity (GO:1904151)
negative regulation of antigen receptor-mediated signaling pathway (GO:0050858)
regulation of protein phosphorylation (GO:0001932)
regulation of leukocyte apoptotic process (GO:2000106)
regulation of mast cell activation involved in immune response (GO:0033006)
regulation of neutrophil chemotaxis (GO:0090022)
natural killer cell mediated cytotoxicity (GO:0042267)
secretion by cell (GO:0032940)
positive regulation of peptidyl-tyrosine phosphorylation (GO:0050731)
negative regulation of response to external stimulus (GO:0032102)
natural killer cell mediated immunity (GO:0002228)
histamine secretion by mast cell (GO:0002553)
histamine secretion involved in inflammatory response (GO:0002441)
negative regulation of neutrophil activation (GO:1902564)
histamine production involved in inflammatory response (GO:0002349)
regulation of microglial cell mediated cytotoxicity (GO:1904149)
leukocyte mediated immunity (GO:0002443)
leukocyte homeostasis (GO:0001776)
phagocytosis, engulfment (GO:0006911)
positive regulation of catalytic activity (GO:0043085)
biological regulation (GO:0065007)
transport (GO:0006810)
regulation of adaptive immune response based on somatic recombination of immune receptors built from immunoglobulin superfamily domains (GO:0002822)
regulation of ERK1 and ERK2 cascade (GO:0070372)
positive regulation of interleukin-6 production (GO:0032755)
erythrocyte differentiation (GO:0030218)
platelet activation (GO:0030168)
integrin-mediated signaling pathway (GO:0007229)
regulation of biological process (GO:0050789)
negative regulation of exocytosis (GO:0045920)
positive regulation of metabolic process (GO:0009893)
regulation of cell differentiation (GO:0045595)
negative regulation of macromolecule metabolic process (GO:0010605)
regulation of DNA-binding transcription factor activity (GO:0051090)
positive regulation of Fc receptor mediated stimulatory signaling pathway (GO:0060369)
regulation of exocytosis (GO:0017157)
regulation of cellular process (GO:0050794)
positive regulation of phosphorylation (GO:0042327)
T cell costimulation (GO:0031295)
erythrocyte homeostasis (GO:0034101)
positive regulation of cell-cell adhesion (GO:0022409)
regulation of adaptive immune response (GO:0002819)
lymphocyte costimulation (GO:0031294)
negative regulation of protein serine/threonine kinase activity (GO:0071901)
histamine secretion (GO:0001821)
cellular response to bacterial lipopeptide (GO:0071221)
cellular response to bacterial lipoprotein (GO:0071220)
response to bacterial lipopeptide (GO:0070339)
natural killer cell degranulation (GO:0043320)
toll-like receptor signaling pathway (GO:0002224)
regulation of inflammatory response to antigenic stimulus (GO:0002861)
regulation of mast cell activation (GO:0033003)
regulation of erythrocyte differentiation (GO:0045646)
regulation of T cell receptor signaling pathway (GO:0050856)
plasma membrane invagination (GO:0099024)
export from cell (GO:0140352)
regulation of neutrophil migration (GO:1902622)
positive regulation of MAPK cascade (GO:0043410)
response to bacterial lipoprotein (GO:0032493)
regulation of neutrophil degranulation (GO:0043313)
positive regulation of granulocyte differentiation (GO:0030854)
positive regulation of cell adhesion (GO:0045785)
positive regulation of pattern recognition receptor signaling pathway (GO:0062208)
regulation of protein modification process (GO:0031399)
negative regulation of interleukin-6 production (GO:0032715)
establishment of localization (GO:0051234)
response to oxygen-containing compound (GO:1901700)
cellular defense response (GO:0006968)
multicellular organismal process (GO:0032501)
membrane invagination (GO:0010324)
negative regulation of mast cell activation involved in immune response (GO:0033007)
histamine transport (GO:0051608)
lymphocyte mediated immunity (GO:0002449)
osteoclast differentiation (GO:0030316)
regulation of Fc receptor mediated stimulatory signaling pathway (GO:0060368)
innate immune response activating cell surface receptor signaling pathway (GO:0002220)
negative regulation of lymphocyte mediated immunity (GO:0002707)
negative regulation of apoptotic process (GO:0043066)
positive regulation of T cell activation (GO:0050870)
protein phosphorylation (GO:0006468)
negative regulation of cell population proliferation (GO:0008285)
negative regulation of biological process (GO:0048519)
regulation of kinase activity (GO:0043549)
regulation of toll-like receptor 2 signaling pathway (GO:0034135)
negative regulation of myeloid leukocyte mediated immunity (GO:0002887)
response to axon injury (GO:0048678)
leukocyte mediated cytotoxicity (GO:0001909)
positive regulation of lymphocyte proliferation (GO:0050671)
negative regulation of secretion by cell (GO:1903531)
negative regulation of programmed cell death (GO:0043069)
neutrophil activation involved in immune response (GO:0002283)
ruffle assembly (GO:0097178)
positive regulation of mononuclear cell proliferation (GO:0032946)
small GTPase mediated signal transduction (GO:0007264)
negative regulation of phosphate metabolic process (GO:0045936)
myeloid leukocyte mediated immunity (GO:0002444)
positive regulation of tyrosine phosphorylation of STAT protein (GO:0042531)
negative regulation of phosphorus metabolic process (GO:0010563)
positive regulation of hydrolase activity (GO:0051345)
negative regulation of mast cell activation (GO:0033004)
cellular response to oxygen-containing compound (GO:1901701)
calcium-mediated signaling (GO:0019722)
MyD88-dependent toll-like receptor signaling pathway (GO:0002755)
positive regulation of leukocyte mediated cytotoxicity (GO:0001912)
antigen processing and presentation of peptide antigen (GO:0048002)
regulation of hydrolase activity (GO:0051336)
neutrophil homeostasis (GO:0001780)
regulation of phagocytosis, engulfment (GO:0060099)
regulation of membrane invagination (GO:1905153)
T cell proliferation (GO:0042098)
negative regulation of response to stimulus (GO:0048585)
actin filament-based process (GO:0030029)
regulation of neuron death (GO:1901214)
regulation of granulocyte differentiation (GO:0030852)
negative regulation of secretion (GO:0051048)
receptor internalization (GO:0031623)
myeloid cell development (GO:0061515)

## Sheet: Caption
S2 Table. Gene lists for each identified cluster and the corresponding enriched Gene Ontology terms. Lists of genes within each identified cluster and the corresponding Gene Ontology (GO) terms obtained by enrichment analysis using the geneontology.org platform. Only GO terms with adjusted p < 0.05 are shown.
