# Supplementary material for: Gene expression dynamics in wound healing: Comparative analysis between the wound edge and center
Source: PLoS One. 2026 Apr 27;21(4):e0347778. doi: 10.1371/journal.pone.0347778 (PMC13119960; doi:10.1371/journal.pone.0347778)
Supplement: S3 Table — Comparison of the clusters identified in this study with clusters reported from single-cell RNA sequencing (scRNA-seq) and spatial transcriptomic sequencing (ST-seq) in Liu et al. Spatiotemporal single-cell roadmap of human skin wound healing. Cell Stem Cell 32, 479–498.e8 (2025). (XLSX) [file pone.0347778.s003.xlsx]

## Sheet: Sheet5
S3 Table. Comparison of the discovered clusters with clusters identified by single-cell RNA sequencing and spatial transcriptomics. Comparison of the clusters identified in this study with clusters reported from single-cell RNA sequencing (scRNA-seq) and spatial transcriptomic sequencing (ST-seq) in Liu et al. Spatiotemporal single-cell roadmap of human skin wound healing. Cell Stem Cell 32, 479–…
scRNA cluster	Our Cluster	N of common genes			ST-seq	Our Cluster	N of common genes
Gra	Epithelium 1	32			Suprabasal_epi	Epithelium 1	29
Spi-II	Epithelium 1	27			Papillary_dermis	Epithelium 1	23
Spi-mig	Epithelium 1	18			Basal_epi	Epithelium 1	17
Spi-I	Epithelium 1	16			Wound_edges	Epithelium 2	12
Bas-prolif	Cell cycle	13			FB1	ECM 1	11
Spi-mig	Epithelium 2	10			Wound_edges	Epithelium 1	8
Bas-mig	Epithelium 2	9			Immune	Immune 1	7
FB-I	ECM 1	9			Sweat_gland	Epithelium 2	6
HF	Epithelium 1	9			FB1	ECM 2	5
HF	Epithelium 2	8			Immune_endo	ECM 3	5
Mono-Mac	Immune 1	7			FB2	ECM 1	4
Bas-I	Epithelium 1	6			FB2	ECM 2	4
LC	Immune 1	6			Sweat_gland	Epithelium 1	4
Bas-mig	Epithelium 1	5			Immune	Immune 2	3
FB-I	ECM 2	5			Mast_cell	ECM 1	3
FB-prolif	ECM 1	5			Sebaceous_gland	Epithelium 1	3
VE	ECM 3	5			Hair_follicle	Epithelium 1	2
Mono-Mac	Immune 2	4			Hair_follicle	Epithelium 2	2
NK-cell	Immune 2	4			Basal_epi	Epithelium 2	1
Th	Immune 2	4			Dermis1	Immune 1	1
cDC1	Immune 2	4			Dermis2	Epithelium 2	1
cDC2	Immune 2	4			FB2	ECM 3	1
Bas-I	Epithelium 2	3			LE	Immune 1	1
Bas-II	Epithelium 1	3			LE	Lipid	1
Bas-II	Epithelium 2	3			LE	ECM 3	1
DC3	Immune 2	3			LE	Tissue Development	1
FB-III	ECM 2	3			Mast_cell	ECM 2	1
Plasma_Bcell	Immune 2	3			Papillary_dermis	Epithelium 2	1
Schwann	ECM 3	3			Sweatgland_FB	Epithelium 1	1
Th	Immune 3	3			Sweatgland_FB	Epithelium 2	1
cDC2	Immune 1	3			Basal_epi	Immune 1	0
FB-III	ECM 1	2			Basal_epi	Immune 2	0
FB-prolif	ECM 2	2			Basal_epi	Immune 3	0
LC	Immune 2	2			Basal_epi	Lipid	0
LC	Immune 3	2			Basal_epi	ECM 1	0
LC	Epithelium 1	2			Basal_epi	ECM 2	0
Mast-cell	Immune 1	2			Basal_epi	ECM 3	0
PC-vSMC	ECM 3	2			Basal_epi	Tissue Development	0
Spi-I	Epithelium 2	2			Basal_epi	Hair	0
Bas-I	Hair	1			Basal_epi	Muscle	0
DC3	Immune 1	1			Basal_epi	Cell cycle	0
DC3	Immune 3	1			Dermis1	Immune 2	0
FB-prolif	Tissue Development	1			Dermis1	Immune 3	0
FB-prolif	Cell cycle	1			Dermis1	Lipid	0
Gra	Epithelium 2	1			Dermis1	ECM 1	0
LE	Lipid	1			Dermis1	ECM 2	0
MEL	Tissue Development	1			Dermis1	ECM 3	0
MEL	Epithelium 1	1			Dermis1	Tissue Development	0
Mast-cell	Immune 2	1			Dermis1	Epithelium 1	0
Mast-cell	Immune 3	1			Dermis1	Epithelium 2	0
NK-cell	Immune 1	1			Dermis1	Hair	0
NK-cell	Immune 3	1			Dermis1	Muscle	0
Plasma_Bcell	Immune 3	1			Dermis1	Cell cycle	0
Schwann	Epithelium 1	1			Dermis2	Immune 1	0
Schwann	Epithelium 2	1			Dermis2	Immune 2	0
Spi-II	Epithelium 2	1			Dermis2	Immune 3	0
VE	Immune 2	1			Dermis2	Lipid	0
cDC1	Immune 1	1			Dermis2	ECM 1	0
cDC1	Immune 3	1			Dermis2	ECM 2	0
cDC1	Epithelium 1	1			Dermis2	ECM 3	0
cDC2	Immune 3	1			Dermis2	Tissue Development	0
cDC2	Epithelium 1	1			Dermis2	Epithelium 1	0
Bas-I	Immune 1	0			Dermis2	Hair	0
Bas-I	Immune 2	0			Dermis2	Muscle	0
Bas-I	Immune 3	0			Dermis2	Cell cycle	0
Bas-I	Lipid	0			FB1	Immune 1	0
Bas-I	ECM 1	0			FB1	Immune 2	0
Bas-I	ECM 2	0			FB1	Immune 3	0
Bas-I	ECM 3	0			FB1	Lipid	0
Bas-I	Tissue Development	0			FB1	ECM 3	0
Bas-I	Muscle	0			FB1	Tissue Development	0
Bas-I	Cell cycle	0			FB1	Epithelium 1	0
Bas-II	Immune 1	0			FB1	Epithelium 2	0
Bas-II	Immune 2	0			FB1	Hair	0
Bas-II	Immune 3	0			FB1	Muscle	0
Bas-II	Lipid	0			FB1	Cell cycle	0
Bas-II	ECM 1	0			FB2	Immune 1	0
Bas-II	ECM 2	0			FB2	Immune 2	0
Bas-II	ECM 3	0			FB2	Immune 3	0
Bas-II	Tissue Development	0			FB2	Lipid	0
Bas-II	Hair	0			FB2	Tissue Development	0
Bas-II	Muscle	0			FB2	Epithelium 1	0
Bas-II	Cell cycle	0			FB2	Epithelium 2	0
Bas-mig	Immune 1	0			FB2	Hair	0
Bas-mig	Immune 2	0			FB2	Muscle	0
Bas-mig	Immune 3	0			FB2	Cell cycle	0
Bas-mig	Lipid	0			Hair_follicle	Immune 1	0
Bas-mig	ECM 1	0			Hair_follicle	Immune 2	0
Bas-mig	ECM 2	0			Hair_follicle	Immune 3	0
Bas-mig	ECM 3	0			Hair_follicle	Lipid	0
Bas-mig	Tissue Development	0			Hair_follicle	ECM 1	0
Bas-mig	Hair	0			Hair_follicle	ECM 2	0
Bas-mig	Muscle	0			Hair_follicle	ECM 3	0
Bas-mig	Cell cycle	0			Hair_follicle	Tissue Development	0
Bas-prolif	Immune 1	0			Hair_follicle	Hair	0
Bas-prolif	Immune 2	0			Hair_follicle	Muscle	0
Bas-prolif	Immune 3	0			Hair_follicle	Cell cycle	0
Bas-prolif	Lipid	0			Immune	Immune 3	0
Bas-prolif	ECM 1	0			Immune	Lipid	0
Bas-prolif	ECM 2	0			Immune	ECM 1	0
Bas-prolif	ECM 3	0			Immune	ECM 2	0
Bas-prolif	Tissue Development	0			Immune	ECM 3	0
Bas-prolif	Epithelium 1	0			Immune	Tissue Development	0
Bas-prolif	Epithelium 2	0			Immune	Epithelium 1	0
Bas-prolif	Hair	0			Immune	Epithelium 2	0
Bas-prolif	Muscle	0			Immune	Hair	0
DC3	Lipid	0			Immune	Muscle	0
DC3	ECM 1	0			Immune	Cell cycle	0
DC3	ECM 2	0			Immune_endo	Immune 1	0
DC3	ECM 3	0			Immune_endo	Immune 2	0
DC3	Tissue Development	0			Immune_endo	Immune 3	0
DC3	Epithelium 1	0			Immune_endo	Lipid	0
DC3	Epithelium 2	0			Immune_endo	ECM 1	0
DC3	Hair	0			Immune_endo	ECM 2	0
DC3	Muscle	0			Immune_endo	Tissue Development	0
DC3	Cell cycle	0			Immune_endo	Epithelium 1	0
FB-I	Immune 1	0			Immune_endo	Epithelium 2	0
FB-I	Immune 2	0			Immune_endo	Hair	0
FB-I	Immune 3	0			Immune_endo	Muscle	0
FB-I	Lipid	0			Immune_endo	Cell cycle	0
FB-I	ECM 3	0			LE	Immune 2	0
FB-I	Tissue Development	0			LE	Immune 3	0
FB-I	Epithelium 1	0			LE	ECM 1	0
FB-I	Epithelium 2	0			LE	ECM 2	0
FB-I	Hair	0			LE	Epithelium 1	0
FB-I	Muscle	0			LE	Epithelium 2	0
FB-I	Cell cycle	0			LE	Hair	0
FB-II	Immune 1	0			LE	Muscle	0
FB-II	Immune 2	0			LE	Cell cycle	0
FB-II	Immune 3	0			Mast_cell	Immune 1	0
FB-II	Lipid	0			Mast_cell	Immune 2	0
FB-II	ECM 1	0			Mast_cell	Immune 3	0
FB-II	ECM 2	0			Mast_cell	Lipid	0
FB-II	ECM 3	0			Mast_cell	ECM 3	0
FB-II	Tissue Development	0			Mast_cell	Tissue Development	0
FB-II	Epithelium 1	0			Mast_cell	Epithelium 1	0
FB-II	Epithelium 2	0			Mast_cell	Epithelium 2	0
FB-II	Hair	0			Mast_cell	Hair	0
FB-II	Muscle	0			Mast_cell	Muscle	0
FB-II	Cell cycle	0			Mast_cell	Cell cycle	0
FB-III	Immune 1	0			Papillary_dermis	Immune 1	0
FB-III	Immune 2	0			Papillary_dermis	Immune 2	0
FB-III	Immune 3	0			Papillary_dermis	Immune 3	0
FB-III	Lipid	0			Papillary_dermis	Lipid	0
FB-III	ECM 3	0			Papillary_dermis	ECM 1	0
FB-III	Tissue Development	0			Papillary_dermis	ECM 2	0
FB-III	Epithelium 1	0			Papillary_dermis	ECM 3	0
FB-III	Epithelium 2	0			Papillary_dermis	Tissue Development	0
FB-III	Hair	0			Papillary_dermis	Hair	0
FB-III	Muscle	0			Papillary_dermis	Muscle	0
FB-III	Cell cycle	0			Papillary_dermis	Cell cycle	0
FB-prolif	Immune 1	0			Sebaceous_gland	Immune 1	0
FB-prolif	Immune 2	0			Sebaceous_gland	Immune 2	0
FB-prolif	Immune 3	0			Sebaceous_gland	Immune 3	0
FB-prolif	Lipid	0			Sebaceous_gland	Lipid	0
FB-prolif	ECM 3	0			Sebaceous_gland	ECM 1	0
FB-prolif	Epithelium 1	0			Sebaceous_gland	ECM 2	0
FB-prolif	Epithelium 2	0			Sebaceous_gland	ECM 3	0
FB-prolif	Hair	0			Sebaceous_gland	Tissue Development	0
FB-prolif	Muscle	0			Sebaceous_gland	Epithelium 2	0
Gra	Immune 1	0			Sebaceous_gland	Hair	0
Gra	Immune 2	0			Sebaceous_gland	Muscle	0
Gra	Immune 3	0			Sebaceous_gland	Cell cycle	0
Gra	Lipid	0			Smooth_muscle	Immune 1	0
Gra	ECM 1	0			Smooth_muscle	Immune 2	0
Gra	ECM 2	0			Smooth_muscle	Immune 3	0
Gra	ECM 3	0			Smooth_muscle	Lipid	0
Gra	Tissue Development	0			Smooth_muscle	ECM 1	0
Gra	Hair	0			Smooth_muscle	ECM 2	0
Gra	Muscle	0			Smooth_muscle	ECM 3	0
Gra	Cell cycle	0			Smooth_muscle	Tissue Development	0
HF	Immune 1	0			Smooth_muscle	Epithelium 1	0
HF	Immune 2	0			Smooth_muscle	Epithelium 2	0
HF	Immune 3	0			Smooth_muscle	Hair	0
HF	Lipid	0			Smooth_muscle	Muscle	0
HF	ECM 1	0			Smooth_muscle	Cell cycle	0
HF	ECM 2	0			Suprabasal_epi	Immune 1	0
HF	ECM 3	0			Suprabasal_epi	Immune 2	0
HF	Tissue Development	0			Suprabasal_epi	Immune 3	0
HF	Hair	0			Suprabasal_epi	Lipid	0
HF	Muscle	0			Suprabasal_epi	ECM 1	0
HF	Cell cycle	0			Suprabasal_epi	ECM 2	0
LC	Lipid	0			Suprabasal_epi	ECM 3	0
LC	ECM 1	0			Suprabasal_epi	Tissue Development	0
LC	ECM 2	0			Suprabasal_epi	Epithelium 2	0
LC	ECM 3	0			Suprabasal_epi	Hair	0
LC	Tissue Development	0			Suprabasal_epi	Muscle	0
LC	Epithelium 2	0			Suprabasal_epi	Cell cycle	0
LC	Hair	0			Sweat_gland	Immune 1	0
LC	Muscle	0			Sweat_gland	Immune 2	0
LC	Cell cycle	0			Sweat_gland	Immune 3	0
LE	Immune 1	0			Sweat_gland	Lipid	0
LE	Immune 2	0			Sweat_gland	ECM 1	0
LE	Immune 3	0			Sweat_gland	ECM 2	0
LE	ECM 1	0			Sweat_gland	ECM 3	0
LE	ECM 2	0			Sweat_gland	Tissue Development	0
LE	ECM 3	0			Sweat_gland	Hair	0
LE	Tissue Development	0			Sweat_gland	Muscle	0
LE	Epithelium 1	0			Sweat_gland	Cell cycle	0
LE	Epithelium 2	0			Sweatgland_FB	Immune 1	0
LE	Hair	0			Sweatgland_FB	Immune 2	0
LE	Muscle	0			Sweatgland_FB	Immune 3	0
LE	Cell cycle	0			Sweatgland_FB	Lipid	0
MEL	Immune 1	0			Sweatgland_FB	ECM 1	0
MEL	Immune 2	0			Sweatgland_FB	ECM 2	0
MEL	Immune 3	0			Sweatgland_FB	ECM 3	0
MEL	Lipid	0			Sweatgland_FB	Tissue Development	0
MEL	ECM 1	0			Sweatgland_FB	Hair	0
MEL	ECM 2	0			Sweatgland_FB	Muscle	0
MEL	ECM 3	0			Sweatgland_FB	Cell cycle	0
MEL	Epithelium 2	0			Wound_edges	Immune 1	0
MEL	Hair	0			Wound_edges	Immune 2	0
MEL	Muscle	0			Wound_edges	Immune 3	0
MEL	Cell cycle	0			Wound_edges	Lipid	0
Mast-cell	Lipid	0			Wound_edges	ECM 1	0
Mast-cell	ECM 1	0			Wound_edges	ECM 2	0
Mast-cell	ECM 2	0			Wound_edges	ECM 3	0
Mast-cell	ECM 3	0			Wound_edges	Tissue Development	0
Mast-cell	Tissue Development	0			Wound_edges	Hair	0
Mast-cell	Epithelium 1	0			Wound_edges	Muscle	0
Mast-cell	Epithelium 2	0			Wound_edges	Cell cycle	0
Mast-cell	Hair	0
Mast-cell	Muscle	0
Mast-cell	Cell cycle	0
Mono-Mac	Immune 3	0
Mono-Mac	Lipid	0
Mono-Mac	ECM 1	0
Mono-Mac	ECM 2	0
Mono-Mac	ECM 3	0
Mono-Mac	Tissue Development	0
Mono-Mac	Epithelium 1	0
Mono-Mac	Epithelium 2	0
Mono-Mac	Hair	0
Mono-Mac	Muscle	0
Mono-Mac	Cell cycle	0
NK-cell	Lipid	0
NK-cell	ECM 1	0
NK-cell	ECM 2	0
NK-cell	ECM 3	0
NK-cell	Tissue Development	0
NK-cell	Epithelium 1	0
NK-cell	Epithelium 2	0
NK-cell	Hair	0
NK-cell	Muscle	0
NK-cell	Cell cycle	0
PC-vSMC	Immune 1	0
PC-vSMC	Immune 2	0
PC-vSMC	Immune 3	0
PC-vSMC	Lipid	0
PC-vSMC	ECM 1	0
PC-vSMC	ECM 2	0
PC-vSMC	Tissue Development	0
PC-vSMC	Epithelium 1	0
PC-vSMC	Epithelium 2	0
PC-vSMC	Hair	0
PC-vSMC	Muscle	0
PC-vSMC	Cell cycle	0
Plasma_Bcell	Immune 1	0
Plasma_Bcell	Lipid	0
Plasma_Bcell	ECM 1	0
Plasma_Bcell	ECM 2	0
Plasma_Bcell	ECM 3	0
Plasma_Bcell	Tissue Development	0
Plasma_Bcell	Epithelium 1	0
Plasma_Bcell	Epithelium 2	0
Plasma_Bcell	Hair	0
Plasma_Bcell	Muscle	0
Plasma_Bcell	Cell cycle	0
Schwann	Immune 1	0
Schwann	Immune 2	0
Schwann	Immune 3	0
Schwann	Lipid	0
Schwann	ECM 1	0
Schwann	ECM 2	0
Schwann	Tissue Development	0
Schwann	Hair	0
Schwann	Muscle	0
Schwann	Cell cycle	0
Spi-I	Immune 1	0
Spi-I	Immune 2	0
Spi-I	Immune 3	0
Spi-I	Lipid	0
Spi-I	ECM 1	0
Spi-I	ECM 2	0
Spi-I	ECM 3	0
Spi-I	Tissue Development	0
Spi-I	Hair	0
Spi-I	Muscle	0
Spi-I	Cell cycle	0
Spi-II	Immune 1	0
Spi-II	Immune 2	0
Spi-II	Immune 3	0
Spi-II	Lipid	0
Spi-II	ECM 1	0
Spi-II	ECM 2	0
Spi-II	ECM 3	0
Spi-II	Tissue Development	0
Spi-II	Hair	0
Spi-II	Muscle	0
Spi-II	Cell cycle	0
Spi-mig	Immune 1	0
Spi-mig	Immune 2	0
Spi-mig	Immune 3	0
Spi-mig	Lipid	0
Spi-mig	ECM 1	0
Spi-mig	ECM 2	0
Spi-mig	ECM 3	0
Spi-mig	Tissue Development	0
Spi-mig	Hair	0
Spi-mig	Muscle	0
Spi-mig	Cell cycle	0
Th	Immune 1	0
Th	Lipid	0
Th	ECM 1	0
Th	ECM 2	0
Th	ECM 3	0
Th	Tissue Development	0
Th	Epithelium 1	0
Th	Epithelium 2	0
Th	Hair	0
Th	Muscle	0
Th	Cell cycle	0
VE	Immune 1	0
VE	Immune 3	0
VE	Lipid	0
VE	ECM 1	0
VE	ECM 2	0
VE	Tissue Development	0
VE	Epithelium 1	0
VE	Epithelium 2	0
VE	Hair	0
VE	Muscle	0
VE	Cell cycle	0
cDC1	Lipid	0
cDC1	ECM 1	0
cDC1	ECM 2	0
cDC1	ECM 3	0
cDC1	Tissue Development	0
cDC1	Epithelium 2	0
cDC1	Hair	0
cDC1	Muscle	0
cDC1	Cell cycle	0
cDC2	Lipid	0
cDC2	ECM 1	0
cDC2	ECM 2	0
cDC2	ECM 3	0
cDC2	Tissue Development	0
cDC2	Epithelium 2	0
cDC2	Hair	0
cDC2	Muscle	0
cDC2	Cell cycle	0

## Sheet: Sheet6
scRNA cluster	our Cluster	N of comon genes
Suprabasal_epi	Epithelium 1	29
Papillary_dermis	Epithelium 1	23
Basal_epi	Epithelium 1	17
Wound_edges	Epithelium 2	12
FB1	ECM 1	11
Wound_edges	Epithelium 1	8
Immune	Immune 1	7
Sweat_gland	Epithelium 2	6
FB1	ECM 2	5
Immune_endo	ECM 3	5
FB2	ECM 1	4
FB2	ECM 2	4
Sweat_gland	Epithelium 1	4
Immune	Immune 2	3
Mast_cell	ECM 1	3
Sebaceous_gland	Epithelium 1	3
Hair_follicle	Epithelium 1	2
Hair_follicle	Epithelium 2	2
Basal_epi	Epithelium 2	1
Dermis1	Immune 1	1
Dermis2	Epithelium 2	1
FB2	ECM 3	1
LE	Immune 1	1
LE	Lipid	1
LE	ECM 3	1
LE	Tissue Development	1
Mast_cell	ECM 2	1
Papillary_dermis	Epithelium 2	1
Sweatgland_FB	Epithelium 1	1
Sweatgland_FB	Epithelium 2	1
Basal_epi	Immune 1	0
Basal_epi	Immune 2	0
Basal_epi	Immune 3	0
Basal_epi	Lipid	0
Basal_epi	ECM 1	0
Basal_epi	ECM 2	0
Basal_epi	ECM 3	0
Basal_epi	Tissue Development	0
Basal_epi	Hair	0
Basal_epi	Muscle	0
Basal_epi	Cell cycle	0
Dermis1	Immune 2	0
Dermis1	Immune 3	0
Dermis1	Lipid	0
Dermis1	ECM 1	0
Dermis1	ECM 2	0
Dermis1	ECM 3	0
Dermis1	Tissue Development	0
Dermis1	Epithelium 1	0
Dermis1	Epithelium 2	0
Dermis1	Hair	0
Dermis1	Muscle	0
Dermis1	Cell cycle	0
Dermis2	Immune 1	0
Dermis2	Immune 2	0
Dermis2	Immune 3	0
Dermis2	Lipid	0
Dermis2	ECM 1	0
Dermis2	ECM 2	0
Dermis2	ECM 3	0
Dermis2	Tissue Development	0
Dermis2	Epithelium 1	0
Dermis2	Hair	0
Dermis2	Muscle	0
Dermis2	Cell cycle	0
FB1	Immune 1	0
FB1	Immune 2	0
FB1	Immune 3	0
FB1	Lipid	0
FB1	ECM 3	0
FB1	Tissue Development	0
FB1	Epithelium 1	0
FB1	Epithelium 2	0
FB1	Hair	0
FB1	Muscle	0
FB1	Cell cycle	0
FB2	Immune 1	0
FB2	Immune 2	0
FB2	Immune 3	0
FB2	Lipid	0
FB2	Tissue Development	0
FB2	Epithelium 1	0
FB2	Epithelium 2	0
FB2	Hair	0
FB2	Muscle	0
FB2	Cell cycle	0
Hair_follicle	Immune 1	0
Hair_follicle	Immune 2	0
Hair_follicle	Immune 3	0
Hair_follicle	Lipid	0
Hair_follicle	ECM 1	0
Hair_follicle	ECM 2	0
Hair_follicle	ECM 3	0
Hair_follicle	Tissue Development	0
Hair_follicle	Hair	0
Hair_follicle	Muscle	0
Hair_follicle	Cell cycle	0
Immune	Immune 3	0
Immune	Lipid	0
Immune	ECM 1	0
Immune	ECM 2	0
Immune	ECM 3	0
Immune	Tissue Development	0
Immune	Epithelium 1	0
Immune	Epithelium 2	0
Immune	Hair	0
Immune	Muscle	0
Immune	Cell cycle	0
Immune_endo	Immune 1	0
Immune_endo	Immune 2	0
Immune_endo	Immune 3	0
Immune_endo	Lipid	0
Immune_endo	ECM 1	0
Immune_endo	ECM 2	0
Immune_endo	Tissue Development	0
Immune_endo	Epithelium 1	0
Immune_endo	Epithelium 2	0
Immune_endo	Hair	0
Immune_endo	Muscle	0
Immune_endo	Cell cycle	0
LE	Immune 2	0
LE	Immune 3	0
LE	ECM 1	0
LE	ECM 2	0
LE	Epithelium 1	0
LE	Epithelium 2	0
LE	Hair	0
LE	Muscle	0
LE	Cell cycle	0
Mast_cell	Immune 1	0
Mast_cell	Immune 2	0
Mast_cell	Immune 3	0
Mast_cell	Lipid	0
Mast_cell	ECM 3	0
Mast_cell	Tissue Development	0
Mast_cell	Epithelium 1	0
Mast_cell	Epithelium 2	0
Mast_cell	Hair	0
Mast_cell	Muscle	0
Mast_cell	Cell cycle	0
Papillary_dermis	Immune 1	0
Papillary_dermis	Immune 2	0
Papillary_dermis	Immune 3	0
Papillary_dermis	Lipid	0
Papillary_dermis	ECM 1	0
Papillary_dermis	ECM 2	0
Papillary_dermis	ECM 3	0
Papillary_dermis	Tissue Development	0
Papillary_dermis	Hair	0
Papillary_dermis	Muscle	0
Papillary_dermis	Cell cycle	0
Sebaceous_gland	Immune 1	0
Sebaceous_gland	Immune 2	0
Sebaceous_gland	Immune 3	0
Sebaceous_gland	Lipid	0
Sebaceous_gland	ECM 1	0
Sebaceous_gland	ECM 2	0
Sebaceous_gland	ECM 3	0
Sebaceous_gland	Tissue Development	0
Sebaceous_gland	Epithelium 2	0
Sebaceous_gland	Hair	0
Sebaceous_gland	Muscle	0
Sebaceous_gland	Cell cycle	0
Smooth_muscle	Immune 1	0
Smooth_muscle	Immune 2	0
Smooth_muscle	Immune 3	0
Smooth_muscle	Lipid	0
Smooth_muscle	ECM 1	0
Smooth_muscle	ECM 2	0
Smooth_muscle	ECM 3	0
Smooth_muscle	Tissue Development	0
Smooth_muscle	Epithelium 1	0
Smooth_muscle	Epithelium 2	0
Smooth_muscle	Hair	0
Smooth_muscle	Muscle	0
Smooth_muscle	Cell cycle	0
Suprabasal_epi	Immune 1	0
Suprabasal_epi	Immune 2	0
Suprabasal_epi	Immune 3	0
Suprabasal_epi	Lipid	0
Suprabasal_epi	ECM 1	0
Suprabasal_epi	ECM 2	0
Suprabasal_epi	ECM 3	0
Suprabasal_epi	Tissue Development	0
Suprabasal_epi	Epithelium 2	0
Suprabasal_epi	Hair	0
Suprabasal_epi	Muscle	0
Suprabasal_epi	Cell cycle	0
Sweat_gland	Immune 1	0
Sweat_gland	Immune 2	0
Sweat_gland	Immune 3	0
Sweat_gland	Lipid	0
Sweat_gland	ECM 1	0
Sweat_gland	ECM 2	0
Sweat_gland	ECM 3	0
Sweat_gland	Tissue Development	0
Sweat_gland	Hair	0
Sweat_gland	Muscle	0
Sweat_gland	Cell cycle	0
Sweatgland_FB	Immune 1	0
Sweatgland_FB	Immune 2	0
Sweatgland_FB	Immune 3	0
Sweatgland_FB	Lipid	0
Sweatgland_FB	ECM 1	0
Sweatgland_FB	ECM 2	0
Sweatgland_FB	ECM 3	0
Sweatgland_FB	Tissue Development	0
Sweatgland_FB	Hair	0
Sweatgland_FB	Muscle	0
Sweatgland_FB	Cell cycle	0
Wound_edges	Immune 1	0
Wound_edges	Immune 2	0
Wound_edges	Immune 3	0
Wound_edges	Lipid	0
Wound_edges	ECM 1	0
Wound_edges	ECM 2	0
Wound_edges	ECM 3	0
Wound_edges	Tissue Development	0
Wound_edges	Hair	0
Wound_edges	Muscle	0
Wound_edges	Cell cycle	0
